# Supplementary material for: Exploring regression dilution bias using repeat measurements of 2858 variables in ≤49 000 UK Biobank participants
Source: Int J Epidemiol. 2023 Jun 19;52(5):1545–56. doi: 10.1093/ije/dyad082 (PMC10555784; doi:10.1093/ije/dyad082)
Supplement: dyad082_Supplementary_Data [file dyad082_supplementary_data.zip]

Archive with 3 entries (2 files):
- dyad082_Supplementary_Data/
- dyad082_Supplementary_Data/ije-2022-07-0855-File007.docx
- dyad082_Supplementary_Data/ije-2022-07-0855-File008.xlsx
